# Supplementary material for: Detecting non-allelic homologous recombination from high-throughput sequencing data
Source: Genome Biol. 2015 Apr 8;16(1):72. doi: 10.1186/s13059-015-0633-1 (PMC4425883; doi:10.1186/s13059-015-0633-1)
Supplement: Additional file 1 — Supplementary information [ 55 , 62 - 82 ]. [file 13059_2015_633_MOESM1_ESM.zip]

Archive with 7 entries (7 files):
- 13059_2015_633_MOESM1_ESM.pdf
- 13059_2015_633_MOESM7_ESM.txt
- 13059_2015_633_MOESM4_ESM.pdf
- 13059_2015_633_MOESM5_ESM.pdf
- 13059_2015_633_MOESM6_ESM.txt
- 13059_2015_633_MOESM2_ESM.txt
- 13059_2015_633_MOESM3_ESM.txt
