# Supplementary material for: Detecting non-allelic homologous recombination from high-throughput sequencing data
Source: Genome Biol. 2015 Apr 8;16(1):72. doi: 10.1186/s13059-015-0633-1 (PMC4425883; doi:10.1186/s13059-015-0633-1)
Supplement: Additional file 1 — Supplementary information [ 55 , 62 - 82 ]. [file 13059_2015_633_MOESM1_ESM.zip › 13059_2015_633_MOESM6_ESM.txt]

individual	p_0	p_1	mu_0	mu_1	sigma_0	sigma_1	alpha	beta
NA06986	0.0537928	0.946207	1.02142	0.97459	0.0356554	0.00225912	-0.0871094	1.645
NA07051	0.179736	0.820264	0.980204	0.972528	0.0135832	0.00211371	-0.0539077	2.865
NA10847	0.826784	0.173216	0.946882	0.937607	0.0029457	0.0215398	0.0347245	1.56
NA10851	0.604688	0.395312	0.968008	0.972613	0.000673792	0.00515693	-0.00982829	3.805
NA11994	0.117005	0.882995	1.00214	0.982166	0.0178091	0.00239933	-0.0945021	1.685
NA12044	0.157831	0.842169	1.01933	0.998779	0.012692	0.00240518	-0.0120216	1.26
NA12154	0.801456	0.198544	0.971665	0.98957	0.00137617	0.0126185	-0.11522	3.17
NA12155	0.263006	0.736994	0.994053	0.966901	0.0136738	0.00228307	-0.094042	1.79
NA12156	0.129332	0.870668	1.00871	0.996227	0.0173185	0.00146697	-0.0278416	3.635
NA12716	0.218878	0.781122	0.969007	0.962621	0.0156554	0.00205105	0.00598105	2.705
NA12717	0.219404	0.780596	0.960442	0.943852	0.0148835	0.00136176	-0.0174922	1.8
NA12751	0.734034	0.265966	0.939057	0.940919	0.00138835	0.0164323	-0.00955227	4.07
NA12761	0.0919584	0.908042	0.998514	0.937226	0.0329977	0.00335804	0.0371385	1.82
NA18486	0.160239	0.839761	1.04527	1.01061	0.0304945	0.00138379	-0.0861631	2.435
NA18498	0.149826	0.850174	0.975908	0.971454	0.0280662	0.00176086	-0.132121	2.745
NA18501	0.884422	0.115578	0.950877	0.973674	0.00294253	0.0280313	-0.033512	1.99
NA18523	0.852034	0.147966	0.955366	0.954671	0.00112965	0.0101686	-0.0252632	2.5
NA18573	0.946774	0.0532261	0.953653	1.00309	0.00373395	0.0636195	-0.0762844	1.615
NA18856	0.767428	0.232572	0.971489	0.984348	0.000791538	0.0104441	-0.10448	3.155
NA18858	0.754579	0.245421	0.951282	0.957226	0.00111805	0.0081838	-0.0327406	3.27
NA18943	0.822652	0.177348	0.975764	0.972559	0.00115744	0.0127741	-0.0251954	3.995
NA18947	0.936088	0.0639116	0.959499	0.945707	0.00211111	0.017109	-0.0286175	2.44
NA18948	0.789684	0.210316	0.972168	0.970479	0.00147684	0.0110356	-0.021813	2.475
NA18949	0.140696	0.859304	0.976548	0.953872	0.0152864	0.00138679	-0.0270626	2.53
NA18951	0.253871	0.746129	0.970115	0.952391	0.0085549	0.0015678	0.0131096	2.01
NA18956	0.97052	0.0294796	0.996919	1.07667	0.00211307	0.0796953	-0.03927	4.295
NA18964	0.182349	0.817651	0.966402	0.958329	0.0163268	0.00170746	-0.0798011	1.225
NA18973	0.0879381	0.912062	0.985866	0.955603	0.0134877	0.00217604	-0.0182647	1.675
NA18976	0.296916	0.703084	1.00085	0.998055	0.00624131	0.00133963	0.00111631	2.555
NA18982	0.859431	0.140569	1.01246	1.00531	0.00161035	0.0236694	-0.0914536	3.895
NA18984	0.899188	0.100812	1.00546	0.965554	0.00449784	0.0456989	-0.101438	0.725
NA19005	0.187969	0.812031	1.01259	1.01248	0.0160137	0.001702	-0.0325024	1.635
NA19093	0.814482	0.185518	0.937861	0.967845	0.00177981	0.0197423	-0.0434236	2.355
NA19108	0.030445	0.969555	1.05078	0.948614	0.0235283	0.00522146	0.0182759	1.045
NA19119	0.871446	0.128554	1.0112	1.03237	0.00262389	0.0263969	0.0260765	1.985
NA19129	0.139095	0.860905	1.00349	0.994362	0.0276331	0.00201864	-0.00563174	1.96
NA19138	0.771154	0.228846	0.966318	0.965507	0.00150644	0.0238613	-0.00613266	3.125
NA19152	0.291246	0.708754	1.0014	0.997388	0.00825846	0.000819629	-0.0285575	6.64
NA19190	0.0656141	0.934386	1.03309	0.941283	0.0490016	0.00356417	-0.027307	1.29
NA19204	0.888334	0.111666	0.997883	1.01303	0.0025881	0.0172713	0.0204262	1.425
NA19443	0.738552	0.261448	0.978564	1.04626	0.00573545	0.0658873	0.073737	3.155
NA19713	0.319457	0.680543	1.00383	0.987761	0.0133532	0.00238689	-0.0828928	3.495
NA19818	0.741551	0.258449	1.00557	1.02244	0.002721	0.0246666	-0.109929	2.85
NA19835	0.225939	0.774061	0.989186	0.993727	0.016041	0.00211692	-0.132701	2.13
