# Supplementary material for: Detecting non-allelic homologous recombination from high-throughput sequencing data
Source: Genome Biol. 2015 Apr 8;16(1):72. doi: 10.1186/s13059-015-0633-1 (PMC4425883; doi:10.1186/s13059-015-0633-1)
Supplement: Additional file 1 — Supplementary information [ 55 , 62 - 82 ]. [file 13059_2015_633_MOESM1_ESM.zip › 13059_2015_633_MOESM2_ESM.txt]

gene name	Ensembl ID	description
ABR	ENSG00000159842	active BCR-related [Source:HGNC Symbol;Acc:81]
AC000032.2	ENSG00000260246
AC005258.3	ENSG00000267331
AC010492.2	ENSG00000235081
AC018630.1	ENSG00000268301	Uncharacterized protein [Source:UniProtKB/TrEMBL;Acc:M0R3A1]
AC083899.3	ENSG00000204745
AC092594.1	ENSG00000236204
AC092651.1	ENSG00000230395
AC111200.7	ENSG00000231351
AC111200.8	ENSG00000226114
AC125232.1	ENSG00000231259
ACOT1	ENSG00000184227	acyl-CoA thioesterase 1 [Source:HGNC Symbol;Acc:33128]
ACOT2	ENSG00000119673	acyl-CoA thioesterase 2 [Source:HGNC Symbol;Acc:18431]
ADARB2	ENSG00000185736	adenosine deaminase, RNA-specific, B2 (non-functional) [Source:HGNC Symbol;Acc:227]
ADARB2-AS1	ENSG00000205696	ADARB2 antisense RNA 1 [Source:HGNC Symbol;Acc:23299]
ADPRHL1	ENSG00000153531	ADP-ribosylhydrolase like 1 [Source:HGNC Symbol;Acc:21303]
AKR7A3	ENSG00000162482	aldo-keto reductase family 7, member A3 (aflatoxin aldehyde reductase) [Source:HGNC Symbol;Acc:390]
AKR7L	ENSG00000211454	aldo-keto reductase family 7-like [Source:HGNC Symbol;Acc:24056]
AL161645.1	ENSG00000266547
AL161645.2	ENSG00000268925	Uncharacterized protein [Source:UniProtKB/TrEMBL;Acc:M0QZJ1]
AL713999.1	ENSG00000216109
ANAPC1P1	ENSG00000233673	anaphase promoting complex subunit 1 pseudogene 1 [Source:HGNC Symbol;Acc:44150]
AP000351.10	ENSG00000235231
AP000351.13	ENSG00000235689
AP000351.8	ENSG00000224676
AP000351.9	ENSG00000184490
ATP9B	ENSG00000166377	ATPase, class II, type 9B [Source:HGNC Symbol;Acc:13541]
B3GNTL1	ENSG00000175711	UDP-GlcNAc:betaGal beta-1,3-N-acetylglucosaminyltransferase-like 1 [Source:HGNC Symbol;Acc:21727]
BANP	ENSG00000172530	BTG3 associated nuclear protein [Source:HGNC Symbol;Acc:13450]
BRD9	ENSG00000028310	bromodomain containing 9 [Source:HGNC Symbol;Acc:25818]
BRF1	ENSG00000185024	BRF1, RNA polymerase III transcription initiation factor 90 kDa subunit [Source:HGNC Symbol;Acc:11551]
BRSK2	ENSG00000174672	BR serine/threonine kinase 2 [Source:HGNC Symbol;Acc:11405]
BTNL3	ENSG00000168903	butyrophilin-like 3 [Source:HGNC Symbol;Acc:1143]
BTNL8	ENSG00000113303	butyrophilin-like 8 [Source:HGNC Symbol;Acc:26131]
C1orf63	ENSG00000117616	chromosome 1 open reading frame 63 [Source:HGNC Symbol;Acc:25234]
CCDC77	ENSG00000120647	coiled-coil domain containing 77 [Source:HGNC Symbol;Acc:28203]
CDK11A	ENSG00000008128	cyclin-dependent kinase 11A [Source:HGNC Symbol;Acc:1730]
CTB-83J4.1	ENSG00000269524
CTD-2331C18.5	ENSG00000256220
CTD-2589H19.4	ENSG00000249908
CTD-2593A12.2	ENSG00000248761
CTD-2593A12.3	ENSG00000249287
CTD-2593A12.4	ENSG00000231228
CTD-3105H18.14	ENSG00000268744	Uncharacterized protein [Source:UniProtKB/TrEMBL;Acc:F2Z351]
CTD-3105H18.16	ENSG00000268870	Uncharacterized protein [Source:UniProtKB/TrEMBL;Acc:M0R135]
CTD-3105H18.18	ENSG00000269755	Uncharacterized protein [Source:UniProtKB/TrEMBL;Acc:M0R129]
CYP2E1	ENSG00000130649	cytochrome P450, family 2, subfamily E, polypeptide 1 [Source:HGNC Symbol;Acc:2631]
DIP2C	ENSG00000151240	DIP2 disco-interacting protein 2 homolog C (Drosophila) [Source:HGNC Symbol;Acc:29150]
DNM1P47	ENSG00000259660	DNM1 pseudogene 47 [Source:HGNC Symbol;Acc:35200]
DUSP5P1	ENSG00000183929	dual specificity phosphatase 5 pseudogene 1 [Source:HGNC Symbol;Acc:32020]
DUX4L10	ENSG00000258911	double homeobox 4 like 10 [Source:HGNC Symbol;Acc:31354]
DUX4L11	ENSG00000258434	double homeobox 4 like 11 [Source:HGNC Symbol;Acc:38687]
DUX4L12	ENSG00000259139	double homeobox 4 like 12 [Source:HGNC Symbol;Acc:38671]
DUX4L13	ENSG00000258617	double homeobox 4 like 13 [Source:HGNC Symbol;Acc:38672]
DUX4L14	ENSG00000258514	double homeobox 4 like 14 [Source:HGNC Symbol;Acc:38673]
DUX4L15	ENSG00000235950	double homeobox 4 like 15 [Source:HGNC Symbol;Acc:38674]
EIF4EBP1P2	ENSG00000229513	eukaryotic translation initiation factor 4E binding protein 1 pseudogene 2 [Source:HGNC Symbol;Acc:44047]
ERC1	ENSG00000082805	ELKS/RAB6-interacting/CAST family member 1 [Source:HGNC Symbol;Acc:17072]
FAM210A	ENSG00000177150	family with sequence similarity 210, member A [Source:HGNC Symbol;Acc:28346]
FFAR3	ENSG00000185897	free fatty acid receptor 3 [Source:HGNC Symbol;Acc:4499]
FLG	ENSG00000143631	filaggrin [Source:HGNC Symbol;Acc:3748]
FLG-AS1	ENSG00000237975	FLG antisense RNA 1 [Source:HGNC Symbol;Acc:27913]
GALNT9	ENSG00000182870	UDP-N-acetyl-alpha-D-galactosamine:polypeptide N-acetylgalactosaminyltransferase 9 (GalNAc-T9) [Source:HGNC Symbol;Acc:4131]
GBA	ENSG00000177628	glucosidase, beta, acid [Source:HGNC Symbol;Acc:4177]
GBAP1	ENSG00000160766	glucosidase, beta, acid pseudogene 1 [Source:HGNC Symbol;Acc:4178]
GPR123	ENSG00000197177	G protein-coupled receptor 123 [Source:HGNC Symbol;Acc:13838]
GPR42	ENSG00000126251	G protein-coupled receptor 42 (gene/pseudogene) [Source:HGNC Symbol;Acc:4500]
GSTM1	ENSG00000134184	glutathione S-transferase mu 1 [Source:HGNC Symbol;Acc:4632]
GSTM2	ENSG00000213366	glutathione S-transferase mu 2 (muscle) [Source:HGNC Symbol;Acc:4634]
GSTM5	ENSG00000134201	glutathione S-transferase mu 5 [Source:HGNC Symbol;Acc:4637]
GSTT1	ENSG00000184674	glutathione S-transferase theta 1 [Source:HGNC Symbol;Acc:4641]
GSTTP1	ENSG00000241850	glutathione S-transferase theta pseudogene 1 [Source:HGNC Symbol;Acc:26930]
GSTTP2	ENSG00000239334	glutathione S-transferase theta pseudogene 2 [Source:HGNC Symbol;Acc:33606]
GTF2H2	ENSG00000145736	general transcription factor IIH, polypeptide 2, 44kDa [Source:HGNC Symbol;Acc:4656]
HBA1	ENSG00000206172	hemoglobin, alpha 1 [Source:HGNC Symbol;Acc:4823]
HBA2	ENSG00000188536	hemoglobin, alpha 2 [Source:HGNC Symbol;Acc:4824]
HBM	ENSG00000206177	hemoglobin, mu [Source:HGNC Symbol;Acc:4826]
HBZ	ENSG00000130656	hemoglobin, zeta [Source:HGNC Symbol;Acc:4835]
HBZP1	ENSG00000206178	hemoglobin, zeta pseudogene 1 [Source:HGNC Symbol;Acc:4836]
HEATR4	ENSG00000187105	HEAT repeat containing 4 [Source:HGNC Symbol;Acc:16761]
HP	ENSG00000257017	haptoglobin [Source:HGNC Symbol;Acc:5141]
HPR	ENSG00000261701	haptoglobin-related protein [Source:HGNC Symbol;Acc:5156]
HRNR	ENSG00000197915	hornerin [Source:HGNC Symbol;Acc:20846]
IFI16	ENSG00000163565	interferon, gamma-inducible protein 16 [Source:HGNC Symbol;Acc:5395]
INPP5A	ENSG00000068383	inositol polyphosphate-5-phosphatase, 40kDa [Source:HGNC Symbol;Acc:6076]
KATNAL2	ENSG00000167216	katanin p60 subunit A-like 2 [Source:HGNC Symbol;Acc:25387]
KCNG2	ENSG00000178342	potassium voltage-gated channel, subfamily G, member 2 [Source:HGNC Symbol;Acc:6249]
KLRC1	ENSG00000134545	killer cell lectin-like receptor subfamily C, member 1 [Source:HGNC Symbol;Acc:6374]
KLRC2	ENSG00000205809	killer cell lectin-like receptor subfamily C, member 2 [Source:HGNC Symbol;Acc:6375]
KLRC3	ENSG00000205810	killer cell lectin-like receptor subfamily C, member 3 [Source:HGNC Symbol;Acc:6376]
KRTAP9-11P	ENSG00000229351	keratin associated protein 9-11, pseudogene [Source:HGNC Symbol;Acc:18918]
KRTAP9-7	ENSG00000180386	keratin associated protein 9-7 [Source:HGNC Symbol;Acc:18915]
LA16c-306A4.2	ENSG00000260316
LCE1D	ENSG00000172155	late cornified envelope 1D [Source:HGNC Symbol;Acc:29465]
LCE1E	ENSG00000186226	late cornified envelope 1E [Source:HGNC Symbol;Acc:29466]
LILRA6	ENSG00000244482	leukocyte immunoglobulin-like receptor, subfamily A (with TM domain), member 6 [Source:HGNC Symbol;Acc:15495]
LILRB3	ENSG00000204577	leukocyte immunoglobulin-like receptor, subfamily B (with TM and ITIM domains), member 3 [Source:HGNC Symbol;Acc:6607]
LMF1	ENSG00000103227	lipase maturation factor 1 [Source:HGNC Symbol;Acc:14154]
MED16	ENSG00000175221	mediator complex subunit 16 [Source:HGNC Symbol;Acc:17556]
MMP23A	ENSG00000215914	matrix metallopeptidase 23A (pseudogene) [Source:HGNC Symbol;Acc:7170]
MMP26	ENSG00000167346	matrix metallopeptidase 26 [Source:HGNC Symbol;Acc:14249]
MTND1P13	ENSG00000232014	MT-ND1 pseudogene 13 [Source:HGNC Symbol;Acc:42096]
MTX1	ENSG00000173171	metaxin 1 [Source:HGNC Symbol;Acc:7504]
MTX1P1	ENSG00000236675	metaxin 1 pseudogene 1 [Source:HGNC Symbol;Acc:7505]
NADK	ENSG00000008130	NAD kinase [Source:HGNC Symbol;Acc:29831]
NAIP	ENSG00000249437	NLR family, apoptosis inhibitory protein [Source:HGNC Symbol;Acc:7634]
NDUFA5P1	ENSG00000232390	NADH dehydrogenase (ubiquinone) 1 alpha subcomplex, 5 pseudogene 1 [Source:HGNC Symbol;Acc:7689]
NDUFA5P8	ENSG00000236987	NADH dehydrogenase (ubiquinone) 1 alpha subcomplex, 5 pseudogene 8 [Source:HGNC Symbol;Acc:48850]
NKG2-E	ENSG00000255641	Uncharacterized protein [Source:UniProtKB/TrEMBL;Acc:F5H6K3]
NT5CP1	ENSG00000258524	5',3'-nucleotidase, cytosolic pseudogene 1 [Source:HGNC Symbol;Acc:20046]
NT5CP2	ENSG00000258408	5',3'-nucleotidase, cytosolic pseudogene 2 [Source:HGNC Symbol;Acc:20047]
NTM	ENSG00000182667	neurotrimin [Source:HGNC Symbol;Acc:17941]
NXN	ENSG00000167693	nucleoredoxin [Source:HGNC Symbol;Acc:18008]
OR51A2	ENSG00000205496	olfactory receptor, family 51, subfamily A, member 2 [Source:HGNC Symbol;Acc:14764]
OR51A4	ENSG00000205497	olfactory receptor, family 51, subfamily A, member 4 [Source:HGNC Symbol;Acc:14795]
PGA3	ENSG00000229859	pepsinogen 3, group I (pepsinogen A) [Source:HGNC Symbol;Acc:8885]
PGA4	ENSG00000229183	pepsinogen 4, group I (pepsinogen A) [Source:HGNC Symbol;Acc:8886]
PGA5	ENSG00000256713	pepsinogen 5, group I (pepsinogen A) [Source:HGNC Symbol;Acc:8887]
PLGLB1	ENSG00000183281	plasminogen-like B1 [Source:HGNC Symbol;Acc:9072]
PRB1	ENSG00000251655	proline-rich protein BstNI subfamily 1 [Source:HGNC Symbol;Acc:9337]
PRB2	ENSG00000121335	proline-rich protein BstNI subfamily 2 [Source:HGNC Symbol;Acc:9338]
PRKXP1	ENSG00000259205	protein kinase, X-linked, pseudogene 1 [Source:HGNC Symbol;Acc:9442]
PRR20A	ENSG00000204919	proline rich 20A [Source:HGNC Symbol;Acc:24754]
PRR20B	ENSG00000204918	proline rich 20B [Source:HGNC Symbol;Acc:37220]
PRR20C	ENSG00000229665	proline rich 20C [Source:HGNC Symbol;Acc:37221]
PRR20D	ENSG00000227151	proline rich 20D [Source:HGNC Symbol;Acc:37222]
PRR20E	ENSG00000234278	proline rich 20E [Source:HGNC Symbol;Acc:37223]
PRR4	ENSG00000111215	proline rich 4 (lacrimal) [Source:HGNC Symbol;Acc:18020]
RFPL4A	ENSG00000223638	ret finger protein-like 4A [Source:HGNC Symbol;Acc:16449]
RFPL4AL1	ENSG00000229292	ret finger protein-like 4A-like 1 [Source:HGNC Symbol;Acc:45147]
RGPD1	ENSG00000187627	RANBP2-like and GRIP domain containing 1 [Source:HGNC Symbol;Acc:32414]
RHD	ENSG00000187010	Rh blood group, D antigen [Source:HGNC Symbol;Acc:10009]
RNA5S1	ENSG00000199352	RNA, 5S ribosomal 1 [Source:HGNC Symbol;Acc:34362]
RNA5S10	ENSG00000199910	RNA, 5S ribosomal 10 [Source:HGNC Symbol;Acc:34371]
RNA5S11	ENSG00000199334	RNA, 5S ribosomal 11 [Source:HGNC Symbol;Acc:34372]
RNA5S12	ENSG00000199270	RNA, 5S ribosomal 12 [Source:HGNC Symbol;Acc:34373]
RNA5S13	ENSG00000202526	RNA, 5S ribosomal 13 [Source:HGNC Symbol;Acc:34374]
RNA5S14	ENSG00000201355	RNA, 5S ribosomal 14 [Source:HGNC Symbol;Acc:34375]
RNA5S15	ENSG00000201925	RNA, 5S ribosomal 15 [Source:HGNC Symbol;Acc:34376]
RNA5S16	ENSG00000202257	RNA, 5S ribosomal 16 [Source:HGNC Symbol;Acc:34377]
RNA5S17	ENSG00000200370	RNA, 5S ribosomal 17 [Source:HGNC Symbol;Acc:34378]
RNA5S2	ENSG00000201588	RNA, 5S ribosomal 2 [Source:HGNC Symbol;Acc:34363]
RNA5S3	ENSG00000199337	RNA, 5S ribosomal 3 [Source:HGNC Symbol;Acc:34364]
RNA5S4	ENSG00000200381	RNA, 5S ribosomal 4 [Source:HGNC Symbol;Acc:34365]
RNA5S5	ENSG00000199396	RNA, 5S ribosomal 5 [Source:HGNC Symbol;Acc:34366]
RNA5S6	ENSG00000200624	RNA, 5S ribosomal 6 [Source:HGNC Symbol;Acc:34367]
RNA5S7	ENSG00000202521	RNA, 5S ribosomal 7 [Source:HGNC Symbol;Acc:34368]
RNA5S8	ENSG00000200343	RNA, 5S ribosomal 8 [Source:HGNC Symbol;Acc:34369]
RNA5S9	ENSG00000201321	RNA, 5S ribosomal 9 [Source:HGNC Symbol;Acc:34370]
RNASE2	ENSG00000169385	ribonuclease, RNase A family, 2 (liver, eosinophil-derived neurotoxin) [Source:HGNC Symbol;Acc:10045]
RNASE3	ENSG00000169397	ribonuclease, RNase A family, 3 [Source:HGNC Symbol;Acc:10046]
RP1-283E3.4	ENSG00000227775
RP1-283E3.8	ENSG00000268575
RP11-108K14.4	ENSG00000214279
RP11-108K14.7	ENSG00000233685
RP11-1109M24.11	ENSG00000266172
RP11-1109M24.9	ENSG00000264939
RP11-1252D15.1	ENSG00000266931
RP11-1280N14.3	ENSG00000251634
RP11-195E2.1	ENSG00000230847
RP11-195E2.4	ENSG00000254353
RP11-219E7.4	ENSG00000258918
RP11-263K19.6	ENSG00000236263
RP11-335G20.7	ENSG00000259984
RP11-526P5.2	ENSG00000235281
RP11-673D15.7	ENSG00000256400
RP11-690C23.2	ENSG00000242042
RP11-690C23.4	ENSG00000227728
RP11-711K1.7	ENSG00000255790
RP11-744K17.9	ENSG00000266795
RP11-84C10.2	ENSG00000136315
RP11-84C10.3	ENSG00000258772
RP3-414A15.2	ENSG00000258695
RP3-465N24.5	ENSG00000261349
RP5-1173A5.1	ENSG00000254592
RPH3AL	ENSG00000181031	rabphilin 3A-like (without C2 domains) [Source:HGNC Symbol;Acc:10296]
RPS9	ENSG00000170889	ribosomal protein S9 [Source:HGNC Symbol;Acc:10442]
S1PR4	ENSG00000125910	sphingosine-1-phosphate receptor 4 [Source:HGNC Symbol;Acc:3170]
SDHDP6	ENSG00000224183	succinate dehydrogenase complex, subunit D, integral membrane protein pseudogene 6 [Source:HGNC Symbol;Acc:10689]
SHC2	ENSG00000129946	SHC (Src homology 2 domain containing) transforming protein 2 [Source:HGNC Symbol;Acc:29869]
SIGLEC14	ENSG00000254415	sialic acid binding Ig-like lectin 14 [Source:HGNC Symbol;Acc:32926]
SIGLEC5	ENSG00000105501	sialic acid binding Ig-like lectin 5 [Source:HGNC Symbol;Acc:10874]
SLC35E2	ENSG00000215790	solute carrier family 35, member E2 [Source:HGNC Symbol;Acc:20863]
SLC35E2B	ENSG00000189339	solute carrier family 35, member E2B [Source:HGNC Symbol;Acc:33941]
SMYD3	ENSG00000185420	SET and MYND domain containing 3 [Source:HGNC Symbol;Acc:15513]
snoU13	ENSG00000238494	Small nucleolar RNA U13 [Source:RFAM;Acc:RF01210]
SPCS2P3	ENSG00000247872	signal peptidase complex subunit 2 homolog (S. cerevisiae) pseudogene 3 [Source:HGNC Symbol;Acc:45236]
SPPL2B	ENSG00000005206	signal peptide peptidase like 2B [Source:HGNC Symbol;Acc:30627]
SPRN	ENSG00000203772	shadow of prion protein homolog (zebrafish) [Source:HGNC Symbol;Acc:16871]
SYCE1	ENSG00000171772	synaptonemal complex central element protein 1 [Source:HGNC Symbol;Acc:28852]
TAS2R14	ENSG00000212127	taste receptor, type 2, member 14 [Source:HGNC Symbol;Acc:14920]
TAS2R43	ENSG00000255374	taste receptor, type 2, member 43 [Source:HGNC Symbol;Acc:18875]
TAS2R46	ENSG00000226761	taste receptor, type 2, member 46 [Source:HGNC Symbol;Acc:18877]
TAS2R63P	ENSG00000256019	taste receptor, type 2, member 63 pseudogene [Source:HGNC Symbol;Acc:20641]
TAS2R64P	ENSG00000256274	taste receptor, type 2, member 64 pseudogene [Source:HGNC Symbol;Acc:20642]
TCEB3B	ENSG00000206181	transcription elongation factor B polypeptide 3B (elongin A2) [Source:HGNC Symbol;Acc:30771]
TCEB3C	ENSG00000183791	transcription elongation factor B polypeptide 3C (elongin A3) [Source:HGNC Symbol;Acc:24617]
TCEB3CL	ENSG00000234298	transcription elongation factor B polypeptide 3C-like [Source:HGNC Symbol;Acc:31007]
TCEB3CL2	ENSG00000266996	transcription elongation factor B polypeptide 3C-like 2 [Source:HGNC Symbol;Acc:33511]
TMEM132C	ENSG00000181234	transmembrane protein 132C [Source:HGNC Symbol;Acc:25436]
TMEM132D	ENSG00000151952	transmembrane protein 132D [Source:HGNC Symbol;Acc:29411]
TMEM50A	ENSG00000183726	transmembrane protein 50A [Source:HGNC Symbol;Acc:30590]
TTC34	ENSG00000215912	tetratricopeptide repeat domain 34 [Source:HGNC Symbol;Acc:34297]
TXNL4B	ENSG00000140830	thioredoxin-like 4B [Source:HGNC Symbol;Acc:26041]
XX-2136C48.8	ENSG00000237635
ZDHHC11	ENSG00000188818	zinc finger, DHHC-type containing 11 [Source:HGNC Symbol;Acc:19158]
ZDHHC11B	ENSG00000206077	zinc finger, DHHC-type containing 11B [Source:HGNC Symbol;Acc:32962]
ZNF443	ENSG00000180855	zinc finger protein 443 [Source:HGNC Symbol;Acc:20878]
ZNF799	ENSG00000196466	zinc finger protein 799 [Source:HGNC Symbol;Acc:28071]
