# Supplementary material for: Detecting non-allelic homologous recombination from high-throughput sequencing data
Source: Genome Biol. 2015 Apr 8;16(1):72. doi: 10.1186/s13059-015-0633-1 (PMC4425883; doi:10.1186/s13059-015-0633-1)
Supplement: Additional file 1 — Supplementary information [ 55 , 62 - 82 ]. [file 13059_2015_633_MOESM1_ESM.zip › 13059_2015_633_MOESM3_ESM.txt]

Sample name	publication	validated call ID	call type	chromosome	begin	end	my call begin	my call end	amount overlap	amount non-overlap	overlap as percent of hull
NA06986	Mills2011	cshlPccDel.5550	del	11	4967725	4976824	4967651	4976264	8540	634	0.930892
NA06986	Mills2011	cshlPccDel.8842	del	19	3173401	3175600	3173299	3174737	1337	965	0.580799
NA07051	Mills2011	cshlPccDel.8842	del	19	3173401	3175600	3173344	3174782	1382	875	0.612317
NA10851	Mills2011	BROAD_C1.2536	del	1	25587750	25657903	25593130	25663459	64774	10936	0.855554
NA10851	Mills2011	cshlPccDel.406	del	1	110225978	110235477	110217041	110235500	9500	8960	0.514626
NA10851	Mills2011	cshlPccDel.5049	del	10	781801	784300	782500	784064	1565	935	0.626
NA10851	Mills2011	cshlPccDel.5523	del	11	3313525	3314024	3309576	3355393	500	45318	0.0109127
NA11994	Mills2011	WTSI_LCS_6625	del	17	39428870	39433624	39427819	39432191	3322	2484	0.572167
NA11994	Mills2011	WashU_LCS_17.174	del	17	39428972	39433372	39427819	39432191	3220	2334	0.579762
NA11994	Mills2011	cshlPccDel.406	del	1	110225978	110235477	110223007	110241452	9500	8946	0.515017
NA11994	Mills2011	cshlPccDel.5460	del	10	135290411	135294510	135292482	135294554	2029	2115	0.489624
NA12044	Mills2011	BROAD_C1.2536	del	1	25587750	25657903	25590970	25661296	66934	6613	0.910085
NA12044	Mills2011	Yale_LCS_RD_Solexa_3221	del	10	448001	449600	447869	449486	1486	246	0.857968
NA12044	Mills2011	Yale_LCS_RD_Solexa_3511	del	11	3268175	3359674	3277832	3323648	45817	45683	0.500732
NA12044	Mills2011	Yale_LCS_RD_Solexa_3513	del	11	4968275	4976824	4969697	4978329	7128	2927	0.708901
NA12044	Mills2011	Yale_LCS_RD_Solexa_4672	del	16	85438400	85443599	85438219	85441883	3484	1897	0.647463
NA12044	Mills2011	cshlPccDel.5523	del	11	3313525	3314024	3277832	3323648	500	45317	0.010913
NA12044	Mills2011	cshlPccDel.5550	del	11	4967725	4976824	4969697	4978329	7128	3477	0.672136
NA12044	Mills2011	cshlPccDel.8842	del	19	3173401	3175600	3173344	3174782	1382	875	0.612317
NA12154	Mills2011	cshlPccDel.5550	del	11	4967725	4976824	4967651	4976264	8540	634	0.930892
NA12156	Mills2011	BROAD_C1.2536	del	1	25587750	25657903	25587897	25658063	70007	307	0.995634
NA12156	Mills2011	Yale_LCS_RD_Solexa_208	del	1	110222828	110245427	110221179	110239643	16816	7433	0.693472
NA12156	Mills2011	Yale_LCS_RD_Solexa_3513	del	11	4968275	4976824	4968996	4977613	7829	1510	0.838312
NA12156	Mills2011	cshlPccDel.406	del	1	110225978	110235477	110221179	110239643	9500	8965	0.514487
NA12156	Mills2011	cshlPccDel.5550	del	11	4967725	4976824	4967103	4975716	7992	1730	0.822053
NA12156	Mills2011	cshlPccDel.8842	del	19	3173401	3175600	3173326	3174764	1364	911	0.59956
NA12716	Mills2011	BROAD_C1.2536	del	1	25587750	25657903	25590867	25661193	67037	6407	0.912763
NA12716	Mills2011	cshlPccDel.5550	del	11	4967725	4976824	4966678	4975296	7572	2575	0.74623
NA12717	Mills2011	WTSI_LCS_6625	del	17	39428870	39433624	39429091	39433488	4398	357	0.924921
NA12761	Mills2011	BROAD_C1.2536	del	1	25587750	25657903	25591974	25662300	65930	8621	0.884361
NA18501	Mills2011	cshlPccDel.5049	del	10	781801	784300	782056	783624	1569	931	0.6276
NA18501	Mills2011	cshlPccDel.7428	del	15	101094778	101098177	101096019	101098229	2159	1293	0.625435
NA18523	Mills2011	cshlPccDel.406	del	1	110225978	110235477	110232418	110257100	3060	28063	0.0983196
NA18523	Mills2011	cshlPccDel.5523	del	11	3313525	3314024	3277832	3323648	500	45317	0.010913
NA18523	Mills2011	cshlPccDel.8842	del	19	3173401	3175600	3173887	3175308	1422	778	0.646364
NA18856	Mills2011	cshlPccDel.7428	del	15	101094778	101098177	101096567	101098782	1611	2394	0.402247
NA18856	Mills2011	cshlPccDel.8842	del	19	3173401	3175600	3173393	3174831	1431	777	0.648098
NA18943	Mills2011	Yale_LCS_RD_Solexa_4311	del	14	73996598	74025297	73998976	74026686	26322	3767	0.874805
NA18943	Mills2011	cshlPccDel.5049	del	10	781801	784300	782360	783925	1566	934	0.6264
NA18947	Mills2011	WTSI_LCS_6625	del	17	39428870	39433624	39427819	39432191	3322	2484	0.572167
NA18947	Mills2011	Yale_LCS_RD_Solexa_3971	del	12	130339598	130343347	130341108	130343085	1978	1772	0.527467
NA18947	Mills2011	Yale_LCS_RD_Solexa_4311	del	14	73996598	74025297	73998628	74026338	26670	3071	0.896742
NA18947	Mills2011	cshlPccDel.5049	del	10	781801	784300	782056	783624	1569	931	0.6276
NA18948	Mills2011	BC_Pilot1_del_5083	del	18	77309956	77312103	77310064	77311132	1069	1079	0.497672
NA18948	Mills2011	WashU_LCS_18.216	del	18	77309986	77312102	77310064	77311132	1069	1048	0.50496
NA18948	Mills2011	Yale_LCS_RD_Solexa_3971	del	12	130339598	130343347	130340214	130342162	1949	1801	0.519733
NA18948	Mills2011	Yale_LCS_RD_Solexa_4311	del	14	73996598	74025297	73997285	74025013	27729	971	0.966167
NA18948	Mills2011	Yale_LCS_RD_Solexa_4672	del	16	85438400	85443599	85439042	85443232	4191	1009	0.805962
NA18948	Mills2011	Yale_LCS_RD_Solexa_5005	del	18	77309913	77312112	77310064	77311132	1069	1131	0.485909
NA18948	Mills2011	Yale_LCS_RD_Solexa_7	del	1	1011588	1014437	1012663	1014433	1771	1079	0.621404
NA18948	Mills2011	cshlPccDel.5049	del	10	781801	784300	782500	784064	1565	935	0.626
NA18949	Mills2011	WashU_LCS_17.174	del	17	39428972	39433372	39427819	39432191	3220	2334	0.579762
NA18949	Mills2011	Yale_LCS_RD_Solexa_4311	del	14	73996598	74025297	73998976	74026686	26322	3767	0.874805
NA18949	Mills2011	cshlPccDel.5049	del	10	781801	784300	782056	783624	1569	931	0.6276
NA18951	Mills2011	WashU_LCS_19.202	del	19	52133844	52150233	52133799	52150223	16380	55	0.996653
NA18951	Mills2011	Yale_LCS_RD_Solexa_3511	del	11	3268175	3359674	3290108	3335928	45821	45679	0.500776
NA18951	Mills2011	Yale_LCS_RD_Solexa_3971	del	12	130339598	130343347	130341359	130343342	1984	1766	0.529067
NA18951	Mills2011	Yale_LCS_RD_Solexa_4311	del	14	73996598	74025297	73997285	74025013	27729	971	0.966167
NA18951	Mills2011	Yale_LCS_RD_Solexa_4672	del	16	85438400	85443599	85440132	85444672	3468	2805	0.552846
NA18951	Mills2011	cshlPccDel.5049	del	10	781801	784300	782360	783925	1566	934	0.6264
NA18951	Mills2011	cshlPccDel.5523	del	11	3313525	3314024	3290108	3335928	500	45321	0.010912
NA18951	Mills2011	cshlPccDel.9083	del	19	52133589	52149888	52133799	52150223	16090	545	0.967238
NA18964	Mills2011	BC_Pilot1_del_5083	del	18	77309956	77312103	77310064	77311132	1069	1079	0.497672
NA18964	Mills2011	WashU_LCS_18.216	del	18	77309986	77312102	77310064	77311132	1069	1048	0.50496
NA18964	Mills2011	Yale_LCS_RD_Solexa_208	del	1	110222828	110245427	110227659	110252115	17769	11519	0.606699
NA18964	Mills2011	Yale_LCS_RD_Solexa_3511	del	11	3268175	3359674	3309576	3355393	45818	45682	0.500743
NA18964	Mills2011	Yale_LCS_RD_Solexa_4311	del	14	73996598	74025297	73998628	74026338	26670	3071	0.896742
NA18964	Mills2011	Yale_LCS_RD_Solexa_4672	del	16	85438400	85443599	85440132	85444672	3468	2805	0.552846
NA18964	Mills2011	Yale_LCS_RD_Solexa_5005	del	18	77309913	77312112	77310064	77311132	1069	1131	0.485909
NA18964	Mills2011	cshlPccDel.406	del	1	110225978	110235477	110227659	110252115	7819	18319	0.299143
NA18964	Mills2011	cshlPccDel.5049	del	10	781801	784300	782056	783624	1569	931	0.6276
NA18964	Mills2011	cshlPccDel.5523	del	11	3313525	3314024	3277832	3323648	500	45317	0.010913
NA18973	Mills2011	Yale_LCS_RD_Solexa_3511	del	11	3268175	3359674	3279455	3325283	45829	45671	0.500863
NA18973	Mills2011	Yale_LCS_RD_Solexa_3513	del	11	4968275	4976824	4968996	4977613	7829	1510	0.838312
NA18973	Mills2011	Yale_LCS_RD_Solexa_4311	del	14	73996598	74025297	73997514	74025232	27719	981	0.965819
NA18973	Mills2011	Yale_LCS_RD_Solexa_4672	del	16	85438400	85443599	85440132	85444672	3468	2805	0.552846
NA18973	Mills2011	cshlPccDel.5049	del	10	781801	784300	782500	784064	1565	935	0.626
NA18973	Mills2011	cshlPccDel.5523	del	11	3313525	3314024	3277832	3323648	500	45317	0.010913
NA18973	Mills2011	cshlPccDel.5550	del	11	4967725	4976824	4968996	4977613	7829	2060	0.791688
NA18976	Mills2011	Yale_LCS_RD_Solexa_208	del	1	110222828	110245427	110223007	110241452	18446	4154	0.816195
NA18976	Mills2011	Yale_LCS_RD_Solexa_3511	del	11	3268175	3359674	3277832	3323648	45817	45683	0.500732
NA18976	Mills2011	Yale_LCS_RD_Solexa_4311	del	14	73996598	74025297	73997514	74025232	27719	981	0.965819
NA18976	Mills2011	cshlPccDel.406	del	1	110225978	110235477	110223007	110241452	9500	8946	0.515017
NA18976	Mills2011	cshlPccDel.5523	del	11	3313525	3314024	3277832	3323648	500	45317	0.010913
NA18976	Mills2011	cshlPccDel.743	del	1	246683778	246685277	246684323	246685367	955	635	0.600629
NA18976	Mills2011	cshlPccDel.9083	del	19	52133589	52149888	52133768	52150192	16121	483	0.970911
NA19005	Mills2011	Yale_LCS_RD_Solexa_4311	del	14	73996598	74025297	73998460	74026170	26838	2735	0.907517
NA19005	Mills2011	Yale_LCS_RD_Solexa_4672	del	16	85438400	85443599	85440962	85446358	2638	5321	0.331449
NA19005	Mills2011	cshlPccDel.9083	del	19	52133589	52149888	52133799	52150223	16090	545	0.967238
NA19093	Mills2011	BC_Pilot1_del_5083	del	18	77309956	77312103	77310064	77311132	1069	1079	0.497672
NA19093	Mills2011	WashU_LCS_18.216	del	18	77309986	77312102	77310064	77311132	1069	1048	0.50496
NA19093	Mills2011	cshlPccDel.743	del	1	246683778	246685277	246684276	246685320	1002	541	0.649384
NA19108	Mills2011	WashU_LCS_12.50	del	12	10580734	10600007	10578462	10593887	13154	8392	0.610508
NA19108	Mills2011	WashU_LCS_19.222	del	19	54723807	54743551	54726324	54746076	17228	5042	0.773597
NA19108	Mills2011	cshlPccDel.5049	del	10	781801	784300	782762	784324	1539	985	0.609746
NA19108	Mills2011	cshlPccDel.5064	del	10	1583601	1584700	1583844	1585022	857	565	0.602672
NA19108	Mills2011	cshlPccDel.7428	del	15	101094778	101098177	101096504	101098718	1674	2267	0.424765
NA19108	Mills2011	cshlPccDel.743	del	1	246683778	246685277	246683952	246684978	1027	473	0.684667
NA19119	Mills2011	cshlPccDel.8842	del	19	3173401	3175600	3173566	3175006	1441	759	0.655
NA19129	Mills2011	cshlPccDel.743	del	1	246683778	246685277	246684323	246685367	955	635	0.600629
NA19152	Mills2011	cshlPccDel.8842	del	19	3173401	3175600	3173280	3174718	1318	1003	0.567859
NA19204	Mills2011	BROAD_C1.2093	del	1	19599580	19614261	19599636	19614235	14600	82	0.994415
NA19204	Mills2011	cshlPccDel.406	del	1	110225978	110235477	110230315	110254755	5163	23615	0.179408
NA19204	Mills2011	cshlPccDel.5064	del	10	1583601	1584700	1583899	1585077	802	675	0.542993
NA19204	Mills2011	cshlPccDel.7428	del	15	101094778	101098177	101096019	101098229	2159	1293	0.625435
NA19204	Mills2011	cshlPccDel.8842	del	19	3173401	3175600	3174185	3175626	1416	810	0.636119
